# Supplementary material for: Evaluation of Terpene Decomposition in Kaffir Lime Juice during Storage Using Gas Chromatography–Mass Spectrometry and Proton Transfer Reaction–Mass Spectrometry
Source: Molecules. 2024 Jul 8;29(13):3241. doi: 10.3390/molecules29133241 (PMC11243363; doi:10.3390/molecules29133241)
Supplement: Supplementary file 1 [file molecules-29-03241-s001.zip]

Archive with 1 entries (1 files):
- molecules-3050559-supplementary.pdf
